# Supplementary material for: Genome-Wide Identification and Functional Characterization of the Cation Proton Antiporter (CPA) Family Related to Salt Stress Response in Radish (Raphanus sativus L.)
Source: Int J Mol Sci. 2020 Nov 4;21(21):8262. doi: 10.3390/ijms21218262 (PMC7662821; doi:10.3390/ijms21218262)
Supplement: Supplementary file 1 [file ijms-21-08262-s001.zip]

Archive with 14 entries (13 files):
- supplementary materials/
- supplementary materials/Figure S1. The LOGO of 20 amino acid motifs in CPA proteins..pdf
- supplementary materials/Figure S2. Number of cis–acting elements on promoters of RsCPA genes..pdf
- supplementary materials/Figure S3. Functional interaction networks of 60 RsCPA proteins..pdf
- supplementary materials/Figure S4. The RNA-Seq of RsCPA genes under different treatments in radish taproot..pdf
- supplementary materials/Figure S5. The expression levels of RsNHX genes at different times under 250 mM NaCl treatment..pdf
- supplementary materials/Figure S6. PCR analysis of over-expression and inhibited-experssion T3 transgenic Arabidopsis plants..pdf
- supplementary materials/Table S1. Basic data for the CPA proteins in radish.xlsx
- supplementary materials/Table S2. The number of transmembrane region in RsCPA proteins..xlsx
- supplementary materials/Table S3. Synteny blocks of CPA genes between radish and Arabidopsis genomes..xlsx
- supplementary materials/Table S4. The Ka-Ks analysis of 24 RsCPA duplicated gene pairs..xlsx
- supplementary materials/Table S5. The specific primers of RsCPA genes for qRT-PCR..xlsx
- supplementary materials/Table S6. The specific primers of RsNHX1 for vector construction..xlsx
- supplementary materials/~$Table S6. The specific primers of RsNHX1 for vector construction..xlsx
