# Supplementary material for: Genome-Wide Identification and Functional Characterization of the Cation Proton Antiporter (CPA) Family Related to Salt Stress Response in Radish (Raphanus sativus L.)
Source: Int J Mol Sci. 2020 Nov 4;21(21):8262. doi: 10.3390/ijms21218262 (PMC7662821; doi:10.3390/ijms21218262)
Supplement: Supplementary file 1 [file ijms-21-08262-s001.zip › supplementary materials/Table S1. Basic data for the CPA proteins in radish.xlsx]

## Sheet: Sheet1
Table S1. Basic data for the CPA proteins in radish
Protein Name	Gene ID	Number of amino acids	Molecular weight (kDa)	Theoretical pI	Instability index	Aliphatic index	Grand average of hydropathicity (GRAVY)
RsCPA01	Rs350440	574	61849.7	5.67	27.56	121.45	0.631
RsCPA02	Rs612120	574	61849.7	5.67	27.56	121.45	0.631
RsCPA03	Rs325840	603	65255.5	5.63	28.72	115.94	0.553
RsCPA04	Rs395410	831	90065.9	6.27	36.34	115.44	0.377
RsCPA05	Rs153150	599	65077.2	5.19	30.08	122.17	0.576
RsCPA06	Rs066530	581	62608.5	5.72	28.4	124.96	0.674
RsCPA07	Rs466580	829	89073.7	5.45	36.14	110.35	0.343
RsCPA08	Rs423700	846	91707.3	8.46	35.01	110.35	0.343
RsCPA09	Rs190740	799	86008.6	8.17	38.46	112.5	0.422
RsCPA10	Rs049570	817	88534.8	8.23	36.53	110.35	0.374
RsCPA11	Rs158980	825	89278.6	8.58	36.19	110.45	0.366
RsCPA12	Rs552780	825	89128.4	8.25	36.45	110.81	0.38
RsCPA13	Rs010890	744	82518.7	6.38	27.71	108.71	0.297
RsCPA14	Rs281490	800	86939.2	7.86	35.4	112.96	0.37
RsCPA15	Rs373450	840	91121.6	8.71	41.61	111.39	0.323
RsCPA16	Rs003960	864	95492.8	5.9	34.63	99.72	0.234
RsCPA17	Rs300600	800	86685.9	8.14	36.53	113.11	0.373
RsCPA18	Rs215360	841	91599.2	8.87	41.1	109.87	0.286
RsCPA19	Rs259220	834	90931.2	9.05	42.49	111.49	0.26
RsCPA20	Rs481530	807	88038.7	5.62	35.39	113.28	0.421
RsCPA21	Rs223240	551	61066.2	6.35	40.3	108.44	0.443
RsCPA22	Rs000710	1145	122876	5.2	41.27	106.43	0.095
RsCPA23	Rs485460	833	91022.8	8.6	46.9	114.06	0.402
RsCPA24	Rs251960	1172	126111	4.98	42.05	107.89	0.083
RsCPA25	Rs298140	819	89533.5	5.73	31.54	112.58	0.401
RsCPA26	Rs000720	1137	122667	5.35	37.25	107.85	0.124
RsCPA27	Rs131590	830	91629.9	6.04	35.61	107.11	0.319
RsCPA28	Rs198970	832	92335.9	7.31	33.64	103.95	0.279
RsCPA29	Rs313390	548	60881.2	7.19	34.3	105.27	0.462
RsCPA30	Rs196080	849	94561.9	5.79	29.2	99.28	0.215
RsCPA31	Rs490840	544	60233.3	7.16	34.69	106.08	0.483
RsCPA32	Rs221910	548	60782.1	7.03	38.81	104.23	0.475
RsCPA33	Rs196060	856	94534.2	6.15	31.76	104.6	0.284
RsCPA34	Rs313400	522	58427.5	7.18	31.97	107.16	0.498
RsCPA35	Rs493440	1011	111995	6.84	35.35	102.59	0.048
RsCPA36	Rs375280	487	54669.5	5.39	42.43	95.67	0.194
RsCPA37	Rs458500	847	95326.6	5.3	42.4	99.88	0.172
RsCPA38	Rs343910	780	87291.4	6.51	45	116.67	0.364
RsCPA39	Rs404240	800	89004.2	6.51	31.78	116.84	0.346
RsCPA40	Rs136470	793	88351.6	6.78	36.4	99.42	0.186
RsCPA41	Rs258530	784	87466.5	6.53	40.95	115.73	0.387
RsCPA42	Rs197530	833	93742.1	5.99	34.53	110.68	0.322
RsCPA43	Rs079730	814	91160.4	6.34	39.69	102.38	0.317
RsCPA44	Rs213990	802	88648.3	8.6	41.07	98.62	0.23
RsCPA45	Rs011930	781	88334	6.3	34.32	109.3	0.286
RsCPA46	Rs197540	818	91940.7	6.38	38.82	115.89	0.433
RsCPA47	Rs412440	781	88419.9	6.3	37.41	107.29	0.28
RsCPA48	Rs005940	815	92660.1	8.86	38.86	95.31	0.137
RsCPA49	Rs198110	821	92446.9	7.21	38.35	112.52	0.364
RsCPA50	Rs256720	771	87404.9	8.55	35.52	106.37	0.317
RsCPA51	Rs257650	668	77270.1	9.14	41.74	97.32	0.286
RsCPA52	Rs102880	324	36733.9	9.2	41.36	127.56	0.798
RsCPA53	Rs005910	796	89902.9	8.31	37.79	96.16	0.163
RsCPA54	Rs005930	796	89902.9	8.31	37.79	96.16	0.163
RsCPA55	Rs256760	794	89538.6	7.89	38.56	96.25	0.196
RsCPA56	Rs005920	671	75897.6	9	40.26	97.18	0.162
RsCPA57	Rs594810	671	75897.6	9	40.26	97.18	0.162
RsCPA58	Rs086080	794	90977	9.21	45.07	98.31	0.121
RsCPA59	Rs086060	344	37961.9	8.77	39.48	117.62	0.606
RsCPA60	Rs448720	231	25969.9	5.97	44.43	97.45	0.209
Average		754.1	83322.4	7.08	37.02	108.13	0.33
