# Supplementary material for: Genome-Wide Identification and Functional Characterization of the Cation Proton Antiporter (CPA) Family Related to Salt Stress Response in Radish (Raphanus sativus L.)
Source: Int J Mol Sci. 2020 Nov 4;21(21):8262. doi: 10.3390/ijms21218262 (PMC7662821; doi:10.3390/ijms21218262)
Supplement: Supplementary file 1 [file ijms-21-08262-s001.zip › supplementary materials/Table S2. The number of transmembrane region in RsCPA proteins..xlsx]

## Sheet: Sheet1
Table S2. The number of transmembrane region in RsCPA proteins
Gene Name	Transmembrane region number
RsCPA01	11
RsCPA02	11
RsCPA03	10
RsCPA04	10
RsCPA05	11
RsCPA06	13
RsCPA07	0
RsCPA08	12
RsCPA09	12
RsCPA10	12
RsCPA11	12
RsCPA12	12
RsCPA13	12
RsCPA14	10
RsCPA15	10
RsCPA16	9
RsCPA17	10
RsCPA18	10
RsCPA19	10
RsCPA20	12
RsCPA21	11
RsCPA22	10
RsCPA23	10
RsCPA24	10
RsCPA25	12
RsCPA26	10
RsCPA27	12
RsCPA28	12
RsCPA29	12
RsCPA30	12
RsCPA31	12
RsCPA32	12
RsCPA33	10
RsCPA34	12
RsCPA35	9
RsCPA36	8
RsCPA37	9
RsCPA38	10
RsCPA39	11
RsCPA40	10
RsCPA41	11
RsCPA42	11
RsCPA43	11
RsCPA44	11
RsCPA45	14
RsCPA46	11
RsCPA47	12
RsCPA48	9
RsCPA49	10
RsCPA50	9
RsCPA51	8
RsCPA52	9
RsCPA53	8
RsCPA54	8
RsCPA55	8
RsCPA56	8
RsCPA57	8
RsCPA58	7
RsCPA59	7
RsCPA60	3
