# Supplementary material for: Genome-Wide Identification and Functional Characterization of the Cation Proton Antiporter (CPA) Family Related to Salt Stress Response in Radish (Raphanus sativus L.)
Source: Int J Mol Sci. 2020 Nov 4;21(21):8262. doi: 10.3390/ijms21218262 (PMC7662821; doi:10.3390/ijms21218262)
Supplement: Supplementary file 1 [file ijms-21-08262-s001.zip › supplementary materials/Table S3. Synteny blocks of CPA genes between radish and Arabidopsis genomes..xlsx]

## Sheet: Sheet1
Table S3. Synteny blocks of CPA genes between radish and Arabidopsis genomes
Gene ID1	Chr1	Gene ID2	Chr2
Rs011930/RsCPA45	R6	AT1G16380.1/AtCHX1	Chr1
Rs003960/RsCPA16	R2	AT1G05580.2/AtCHX23	Chr1
Rs005910/RsCPA53	R1	AT1G08135.1/AtCHX6B	Chr1
Rs000720/RsCPA26	R1	AT1G01790.1/AtKEA1	Chr1
Rs011930/RsCPA45	R6	AT1G79400.1/AtCHX2	Chr1
Rs003960/RsCPA16	R4	AT2G31910.1/AtCHX21	Chr2
Rs005910/RsCPA53	R4	AT2G28170.1/AtCHX7	Chr2
Rs000720/RsCPA26	R5	AT4G00630.2/AtKEA2	Chr4
Rs079730/RsCPA43	R9	AT1G08135.1/AtCHX6B	Chr1
Rs079730/RsCPA43	R5	AT3G44900.1/AtCHX4	Chr3
Rs086080/RsCPA58	R9	AT3G44900.1/AtCHX4	Chr3
Rs066530/RsCPA06	R9	AT5G11800.1/AtKEA6	Chr5
Rs079730/RsCPA43	R9	AT5G22900.1/AtCHX3	Chr5
Rs131590/RsCPA27	R5	AT1G06970.1/AtCHX14	Chr1
Rs131590/RsCPA27	R5	AT2G31910.1/AtCHX21	Chr2
Rs131590/RsCPA27	R1	AT2G30240.1/AtCHX13	Chr2
Rs136470/RsCPA40	R1	AT3G17630.1/AtCHX19	Chr3
Rs136470/RsCPA40	R3	AT5G58460.1/AtCHX25	Chr5
Rs131590/RsCPA27	R3	AT5G58460.1/AtCHX25	Chr5
Rs131590/RsCPA27	R3	AT5G01680.1/AtCHX26	Chr5
Rs198970/RsCPA28	R3	AT1G06970.1/AtCHX14	Chr1
Rs197530/RsCPA42	R3	AT1G08135.1/AtCHX6B	Chr1
Rs198970/RsCPA28	R4	AT2G30240.1/AtCHX13	Chr2
Rs197530/RsCPA42	R4	AT2G28170.1/AtCHX7	Chr2
Rs215360/RsCPA18	R4	AT3G53720.1/AtCHX20	Chr3
Rs213990/RsCPA44	R9	AT3G52080.1/AtCHX28	Chr3
Rs215360/RsCPA18	R9	AT5G01680.1/AtCHX26	Chr5
Rs198970/RsCPA28	R5	AT5G01680.1/AtCHX26	Chr5
Rs256760/RsCPA55	R5	AT1G08135.1/AtCHX6B	Chr1
Rs251960/RsCPA24	R5	AT1G01790.1/AtKEA1	Chr1
Rs221910/RsCPA32	R6	AT1G79610.1/AtNHX6	Chr1
Rs256760/RsCPA55	R9	AT1G05580.2/AtCHX23	Chr1
Rs251960/RsCPA24	R9	AT2G19600.1/AtKEA4	Chr2
Rs221910/RsCPA32	R7	AT3G05030.2/AtNHX2	Chr3
Rs223240/RsCPA21	R9	AT3G06370.1/AtNHX4	Chr3
Rs259220/RsCPA19	R6	AT3G53720.1/AtCHX20	Chr3
Rs221910/RsCPA32	R7	AT5G27150.1/AtNHX1	Chr5
Rs612120/RsCPA02	R7	AT2G19600.1/AtKEA4	Chr2
Rs300600/RsCPA17	R7	AT3G17630.1/AtCHX19	Chr3
Rs343910/RsCPA38	R3	AT3G44900.1/AtCHX4	Chr3
Rs313400/RsCPA34	R3	AT5G27150.1/AtNHX1	Chr5
Rs375280/RsCPA36	R4	AT1G79610.1/AtNHX6	Chr1
Rs404240/RsCPA39	R4	AT1G08135.1/AtCHX6B	Chr1
Rs404240/RsCPA39	R2	AT3G44900.1/AtCHX4	Chr3
Rs404240/RsCPA39	R2	AT5G22900.1/AtCHX3	Chr5
Rs412440/RsCPA47	R2	AT1G16380.1/AtCHX1	Chr1
Rs493440/RsCPA35	R4	AT1G14660.2/AtNHX8	Chr1
Rs448720/RsCPA60	R1	AT1G79610.1/AtNHX6	Chr1
Rs485460/RsCPA23	R1	AT1G64170.1/AtCHX16	Chr1
Rs481530/RsCPA20	R8	AT2G13620.1/AtCHX15	Chr2
Rs493440/RsCPA35	R1	AT2G01980.1/AtNHX7	Chr2
Rs490840/RsCPA31	R1	AT3G05030.2/AtNHX2	Chr3
Rs448720/RsCPA60	R5	AT3G06370.1/AtNHX4	Chr3
Rs485460/RsCPA23	R5	AT4G23700.1/AtCHX17	Chr4
Rs490840/RsCPA31	R2	AT5G27150.1/AtNHX1	Chr5
Rs458500/RsCPA37	R9	AT5G58460.1/AtCHX25	Chr5
Rs485460/RsCPA23	R9	AT5G41610.1/AtCHX18	Chr5
