# Supplementary material for: Genome-Wide Identification and Functional Characterization of the Cation Proton Antiporter (CPA) Family Related to Salt Stress Response in Radish (Raphanus sativus L.)
Source: Int J Mol Sci. 2020 Nov 4;21(21):8262. doi: 10.3390/ijms21218262 (PMC7662821; doi:10.3390/ijms21218262)
Supplement: Supplementary file 1 [file ijms-21-08262-s001.zip › supplementary materials/Table S4. The Ka-Ks analysis of 24 RsCPA duplicated gene pairs..xlsx]

## Sheet: Sheet3
Table S4. Ka/Ks analysis of 24 RsCPA duplicated gene pairs
Gene pair	Ka	Ks	Ka/Ks	EffectiveLen	AverageS-sites	AverageN-sites
RsCPA16-RsCPA33	0.22186	1.42917	0.155237	2520	600.417	1919.58
RsCPA53-RsCPA55	0.124777	0.392558	0.317856	2382	546.417	1835.58
RsCPA26-RsCPA24	0.0985192	0.321105	0.306813	3387	830.75	2556.25
RsCPA45-RsCPA47	0.0632564	0.421144	0.150202	2343	546.167	1796.83
RsCPA13-RsCPA35	0.18262	0.868937	0.210165	1836	438.083	1397.92
RsCPA10-RsCPA11	0.038308	0.428594	0.0893805	2451	603.417	1847.58
RsCPA43-RsCPA38	0.710968	3.03827	0.234004	2313	545.833	1767.17
RsCPA59-RsCPA38	0.214963	0.914932	0.23495	1026	252.417	773.583
RsCPA06-RsCPA04	0.0480385	0.301521	0.159321	1743	435.667	1307.33
RsCPA43-RsCPA39	0.713559	3.69959	0.192875	2355	558.917	1796.08
RsCPA10-RsCPA08	0.0464051	0.416986	0.111287	2451	606.5	1844.5
RsCPA10-RsCPA23	0.326603	2.38731	0.136808	2340	582.25	1757.75
RsCPA27-RsCPA28	0.0928949	0.420734	0.220793	2490	581.5	1908.5
RsCPA40-RsCPA37	0.149464	0.568885	0.262731	2340	550.5	1789.5
RsCPA18-RsCPA19	0.0528185	0.342235	0.154334	2499	610.167	1888.83
RsCPA11-RsCPA08	0.0510551	0.356247	0.143314	2472	614.75	1857.25
RsCPA11-RsCPA23	0.324077	NaN	NaN	2340	583.667	1756.33
RsCPA21-RsCPA34	0.240455	NaN	NaN	1512	357.917	1154.08
RsCPA41-RsCPA38	0.221508	1.10861	0.199807	2337	559.917	1777.08
RsCPA14-RsCPA17	0.0521119	0.537781	0.0969019	2397	597.667	1799.33
RsCPA03-RsCPA02	0.0329831	0.257583	0.128049	1719	417.417	1301.58
RsCPA38-RsCPA39	0.401517	1.7982	0.223288	2334	561.75	1772.25
RsCPA34-RsCPA31	0.042234	0.408052	0.103502	1548	367	1181
RsCPA36-RsCPA60	0.172888	0.294329	0.587399	693	168.417	524.583
