# Supplementary material for: Genome-Wide Identification and Functional Characterization of the Cation Proton Antiporter (CPA) Family Related to Salt Stress Response in Radish (Raphanus sativus L.)
Source: Int J Mol Sci. 2020 Nov 4;21(21):8262. doi: 10.3390/ijms21218262 (PMC7662821; doi:10.3390/ijms21218262)
Supplement: Supplementary file 1 [file ijms-21-08262-s001.zip › supplementary materials/Table S5. The specific primers of RsCPA genes for qRT-PCR..xlsx]

## Sheet: Sheet1
Table S5. The specific primers of RsCPA genes for qRT-PCR
Primer	Sequence (5'-3')
RsCPA13-F	GTGAGTTGGAAGGAGAAG
RsCPA13-R	GCGTTACTTGTCTTGTTC
RsCPA21-F	CTTCTTCCACCGATTATATTC
RsCPA21-R	TGTATAGCACCTAATGATATGA
RsCPA29-F	GCTGTATCAATGGCTCTT
RsCPA29-R	GTGTGGCAATAGGTATCTTA
RsCPA31-F	GAAGGTGTTGTGAATGATG
RsCPA31-R	AGTAAGGTGCTGAGGATA
RsCPA32-F	TTGTCTTGTTAGCACCAT
RsCPA32-R	GAGAACTCCACGAATGAA
RsCPA34-F	GAAGGTGTTGTGAATGATG
RsCPA34-R	CAAGAAGTGTGCTAAGGA
RsCPA35-F	CTATGGCTTGGATTGGAA
RsCPA35-R	CTATCAGAGTAAGGAACACA
RsCPA36-F	GTGGTGAACAATCGGTAT
RsCPA36-R	ATCATCATCATCATCATAGTCT
RsCPA60-F	TAGAGGTTGTAGGCGATA
RsCPA60-R	TTGTGAAGAACGGTGTTA
RsActin-F1	TGGCATCACACTTTCTACAA
RsActin-R1	GATATCCACATCACACTTCAT
pTY-F	TCCACCCTCACCACCTTCTACCG
pTY-R	GTGTGGGGACAGACCTCGCTAACT
RsPDS-vigs-F	AACTCCAAGGTCTGTGTA
RsPDS-vigs-R	GCAGCCAATAACTCATAATC
RsCPA31-vigs-F	GAAGGTGTTGTGAATGATG
RsCPA31-vigs-R	AGTAAGGTGCTGAGGATA
