# Supplementary material for: Genome-Wide Identification and Functional Characterization of the Cation Proton Antiporter (CPA) Family Related to Salt Stress Response in Radish (Raphanus sativus L.)
Source: Int J Mol Sci. 2020 Nov 4;21(21):8262. doi: 10.3390/ijms21218262 (PMC7662821; doi:10.3390/ijms21218262)
Supplement: Supplementary file 1 [file ijms-21-08262-s001.zip › supplementary materials/Table S6. The specific primers of RsNHX1 for vector construction..xlsx]

## Sheet: Sheet1
Table S6. The specific primers of RsNHX1 for vector construction
Primer	Sequence (5'-3')
RsNHX1-OE-F1	CGGGATCCAAGAGGAAATTGGTGGAT
RsNHX1-OE-R1	GGGGTACC CTCAAAACGTAGGGACAG
miR-A	CGTCTAGACAAACACACGCTCGGACGCAT
miR-B	ACGAGCTCCATGGCGATGCCTTAAATAAA
NHX1-miR-Ⅰ	GATTGCCTCCCATTATATTCAATTCTCTCTTTTGTATTCC
NHX1-miR-Ⅱ	GAATTGAATATAATGGGAGGCAATCAAAGAGAATCAATGA
NHX1-miR-Ⅲ	GAATCGAATATAATGCGAGGCATTCACAGGTCGTGATATG
NHX1-miR-Ⅳ	GAATGCCTCGCATTATATTCGATTCTACATATATATTCCT
NHX1-1300 F	atacaccaaatcgactctagaATGATGATGGCATCACTTTTGGA
NHX1-1300 R	gcccttgctcaccatggtaccAGCTCTACTGAGATCAGTAGGAGGGG
RsPDS-silence	TTGAGGAACAACGAGATGCTGACATGGCCAGAGAAAATAATTATTTTCTCTGGCCATGTCAGCATCTCGTTGTTTCTCAA
RsNHX1-silence	CTAGGACAGTGCATTACTACTGGAGACAGTTTGATGACTCGAGTCATCAAACTGTCTCCAGTAGTAATGCACTGTCCTAG
